# Supplementary material for: Medication adherence influencing factors—an (updated) overview of systematic reviews
Source: Syst Rev. 2019 May 10;8:112. doi: 10.1186/s13643-019-1014-8 (PMC6511120; doi:10.1186/s13643-019-1014-8)
Supplement: Supplementary file 3 — Cross Table. (XLSX 32 kb) [file 13643_2019_1014_MOESM3_ESM.xlsx]

## Sheet: Tabelle1
	Alsabbagh 2014	Aziz 2016	Broekmans 2008	Chen 2015	Crawshaw 2016	Daley 2012	Ghidei 2013	Hiko 2012	Krueger 2015	Lewey 2013	Maimaris 2013	Mathes 2014a	Mathes 2014b	Nachega 2015	Oosterom-Calo 2013	Pasma 2013	Sinnott 2013	Verbrugghe 2012	Mann 2014	Gourzoulidis 2017	Jaam 2017
Corrao 2009	x
Evans 2012	x
Frech-Tamas 2010	x
Friedman 2010	x
Gogovor 2007	x
Kramer 2006	x
Liberman 2011	x
Pataky 2007	x
Patel 2008	x
Perreault 2005b	x
Rasmussen 2007a	x			x						x
Rasmussen 2007b	x
Sung 2009	x
Taira 2007	x
Van Dijk 2007	x
Van Wijk 2005	x
Van Wijk 2007	x
Van Wijk 2008	x
Wong 2009a	x
Wong 2009b	x
Wong 2009c	x
Wong 2010a	x
Wong 2010b	x
Wong 2010c	x
Wong 2010d	x										x
Wong 2011a	x
Wong 2011b	x
Wong 2012	x
Yeaw 2009	x									x
Zeng 2010	x
Aarnio 2014		x
Batavia 2010		x
Donohue 2011		x
Frankenfield 2011		x
Sears 2010		x
Gibson 2010		x																		x
Kennedy 2011		x
Kim 2010		x
Law 2012		x
Maciejweski 2010a		x									x						x			x
Ngo-Metzger 2011		x
Sedjo 2011		x											x					x
William 2013		x
Zevine 2013		x
Zheng 2012		x
Zivin 2009		x
Zivin 2010		x
Berndt 1993			x
Deyo 1981			x
Ives 2006			x
Packar & O'Connell 1986			x
Viller 2000			x
Lai 2011				x
Nordstrom 2013				x
Zhu 2011				x
Allen LaPointe 2011					x
Castellano 2014					x
Jin 2014					x
Kronish 2014					x
McGee 2006					x
Molloy 2008a					x
Molloy 2008b					x
Rieckmann 2006					x
Romanelli 2002					x
Shemesh 2004					x
Evans 2005						x
Grosset 2005						x
Grosset 2009						x
Leopold 2004						x
Valldeoriola 2010						x
Barclay 2007							x
Hinkin 2004							x
Johnson 2003							x
Kleeberberg 2001							x
Kyser 2011							x							x
Manfredi 2000							x
Pinheiro 2002							x
Raboud 2011							x
Sherr 2010							x							x
Silverberger 2007							x
Tumbarello 2004							x
Wellsons 2002							x
Cauldbeck 2009								x
Glass 2006								x
Gordillo 1999								x
Gust 2011								x
Harris 2011								x						x
Li Li 2010								x						x
Markos 2008								x
Sullivan 2006								x
Wakibi 2011								x						x
Ambardekar 2009									x
Bagchi 2007									x						x
Dunlay 2011									x
Evangelista 2001									x						x
Granger 2009									x						x
Miachalsen 1998									x
Miura 2000									x
Mockler 2009									x
Modares-Mosadegh 2001									x
Monane 1994									x						x
Muzzarelli 2010									x
Rich 1996									x
Rodgers 1998									x						x
Schweitzer 2007									x						x
Setoguchi 2010									x
Wu 2008									x						x
Yayehd 2013									x
Abraha 2003										x
Amin 2009										x
Avorn 1998										x
Batal 2007										x
Benner 2002										x
Benner 2004										x
Benner 2005										x
Blackburn 2005										x
Bruckert 1999										x
Caspard 2005										x
Chan 2010										x
Chapman 2005										x
Chapman 2008										x
Charles 2003										x
Cheng 2005										x
Chodick 2008										x
Corrao 2010										x
Donnelly 2008										x
Eagle 2004										x
Ellis 2004										x
Foody 2008										x
Gibson 2006b										x
Helin-Salmivaara 2008										x
Holme 2009										x
Hudson 2007										x
Jackevicius 2002										x
Jackevicius 2008										x
Kaplan 2004										x
Khanderia 2008										x
Kulkarni 2005										x
Ma 2008										x
McGinnis 2007										x
McGinnis 2009										x
Melloni 2009										x
Pedan 2007										x
Perreault 2005a										x
Perreault 2005c										x
Perreault 2009										x
Poluzzi 2008										x
Schneeweiss 2007b										x									x
Schulz 2005										x
Shadansky 2002										x
Shah 2009										x
Sung 1998										x
Vinker 2008										x
Wie 2007										x
Yang 2003										x
Yang 2009										x
Ye 2007										x
Yood 2006										x
Yu 2008										x
Bauista 2008											x
Briesacher 2009											x
De Santa-Helena 2010											x
Gai and Gu 2009											x
Jokisalo 2002											x
Shea 1992											x
Yu 2013											x
Yoon and Etner 2009											x
Gianelli 2012												x
Lo Re 2011												x
Marcellin 2011												x
Martin-Santos 2008												x
Rodis 2010												x
Sola 2006												x
Sylvestre 2007												x
Tanioka 2009												x
Wagner 2011												x
Atkins 2006													x
Darkow 2007													x					x
Decker 2009													x
Font 2012													x
Grunfeld 2005													x
Hershman 2010a													x
Huiart 2012													x
Kyguchi 2009													x
Larriza 2006													x
Lebovits 1990													x					x
Marques 2008													x					x
Noens 2009													x					x
Partridge 2003													x					x
Richardson/Levine 1987													x
Saratsioutou 2011													x
Xu 2012													x
Zeeneldin 2012													x
Berhe 2013														x
Beyene 2009														x
Campos 2010														x
Duggan 2009														x
Duong 2001														x
Giday 2010														x
Ickovis 2002														x
Juday 2011														x
King 2012														x
Kitshoff 2012														x
Kunutsor 2010														x
Lal 2010														x
Nachega 2004														x
Nakimuli-Mpungu 2009														x
Okoronkwo 2013														x
Peltzer 2010														x
Saha 2010														x
Shigdel 2014														x
Singh 1996														x
Singh 1999														x
Tran 2013														x
Venkatesh 2010														x
Vissman 2013														x
Cholowski 200															x
Roe 1999															x
Sayers 2008															x
Beck 1988																x
Borah 2009																x
Contreras-Yanez 2010																x
Curkendall 2008																x
De Thurah 2009																x
De Thurah 2010																x
Ferguson and Bole 1979																x
Lee and Tan 1979																x
Li 2010																x
Lorish 1989																x
Owen 1985																x
Park 1999																x
Treharne 2004																x
Tuncay 2007																x
Van den Bemt 2009																x
Viller 1999																x
Doshi 2009																	x		x
Fung 2010																	x
Gu 2010																	x
Li 2012																	x
Polinski 2011																	x
Wang 2011																	x
Atkins and Fallowflied 2006																		x
Demissie 2001																		x
Hershman 2010b																		x
Kimmick 2009																		x
Kirk and Hudis 2008																		x
Neugut 2011																		x
Regnier Denois 2010																		x
Schneeweiss 2007a																			x
Babazono 2005																				x
Barron 2008																				x
Chernew 2008																				x
Cole 2006																				x
Colombi 2008																				x
Hunt 2009																				x
Maciejweski 2010b																				x
Nair 2009																				x
Patterson 2011																				x
Alatwai 2016																					x
Abdul 2013																					x
Aflakseir 2012																					x
Aflakseir 2013																					x
Ahrari 2014																					x
Al-Majed 2014																					x
Alrowais 1993																					x
Arifulla 2014																					x
Ashur 2015																					x
El-Khawaga 2015																					x
Farasei 2010																					x
Farasei 2014																					x
Heissam 2015																					x
Ibrahim 2010																					x
Ibrahim 2011																					x
Jamous 2011																					x
Jarab 2014																					x
Jeragh-Akhaddad 2015																					x
Jimmy 2014																					x
Khan 2012																					x
Khattab 1999																					x
Koprulu 2014																					x
Mahfouz 2011																					x
Morowatisharifabad 2010																					x
Shams 2010																					x
Sweileh 2014																					x
N (Number of included publications) =		313
r (number of index publications) =		285
c (Number of included reviews) =		21
CCA (Corrected coverd area) =		0.00491228
